# Supplementary material for: Bayesian calibration, process modeling and uncertainty quantification in biotechnology
Source: PLoS Comput Biol. 2022 Mar 7;18(3):e1009223. doi: 10.1371/journal.pcbi.1009223 (PMC8939798; doi:10.1371/journal.pcbi.1009223)
Supplement: S1 Table — Maximum likelihood estimates, posterior sample means, standard deviation, HDI interval and R^ statistic. (XLSX) [file pcbi.1009223.s007.xlsx]

## Sheet: Tabelle1
name	MLE	mean	sd	hdi_5%	hdi_95%	r_hat
S0	16.92	15.23	0.103	15.06	15.4	1
mu_max	0.425	0.425	0.001	0.424	0.426	1
Y_XS	0.673	0.747	0.005	0.739	0.756	1
X0_mu	-	0.269	0.01	0.252	0.285	1
X0_A02	0.231	0.266	0.053	0.179	0.348	1
X0_A03	0.335	0.341	0.022	0.304	0.377	1
X0_A04	0.301	0.299	0.006	0.289	0.31	1
X0_A05	0.267	0.267	0.002	0.263	0.271	1
X0_A06	0.25	0.25	0.002	0.247	0.252	1
X0_A07	0.252	0.252	0.002	0.25	0.255	1
X0_A08	0.241	0.241	0.002	0.238	0.244	1
X0_B02	0.297	0.277	0.047	0.2	0.354	1
X0_B03	0.356	0.345	0.015	0.321	0.369	1
X0_B04	0.291	0.292	0.005	0.285	0.3	1
X0_B05	0.256	0.255	0.002	0.252	0.258	1
X0_B06	0.252	0.252	0.002	0.249	0.255	1
X0_B07	0.256	0.256	0.002	0.253	0.259	1
X0_B08	0.24	0.24	0.002	0.237	0.242	1
X0_C02	0.416	0.333	0.041	0.266	0.4	1
X0_C03	0.314	0.318	0.012	0.299	0.337	1
X0_C04	0.273	0.273	0.004	0.267	0.279	1
X0_C05	0.251	0.25	0.002	0.248	0.253	1
X0_C06	0.257	0.257	0.002	0.255	0.26	1
X0_C07	0.24	0.24	0.002	0.237	0.243	1
X0_C08	0.241	0.241	0.002	0.238	0.243	1
X0_D02	0.38	0.338	0.03	0.289	0.388	1
X0_D03	0.315	0.317	0.009	0.303	0.332	1
X0_D04	0.275	0.275	0.003	0.27	0.28	1
X0_D05	0.256	0.256	0.002	0.253	0.258	1
X0_D06	0.248	0.248	0.002	0.246	0.251	1
X0_D07	0.241	0.242	0.002	0.239	0.244	1
X0_D08	0.25	0.249	0.002	0.247	0.252	1
